# Supplementary material for: Compositional and mutational rate heterogeneity in mitochondrial genomes and its effect on the phylogenetic inferences of Cimicomorpha (Hemiptera: Heteroptera)
Source: BMC Genomics. 2018 Apr 18;19:264. doi: 10.1186/s12864-018-4650-9 (PMC5907366; doi:10.1186/s12864-018-4650-9)
Supplement: Supplementary file 1 — Annotation and organization of five Tingidae mt-genomes sequenced in this study. (XLSX 19 kb) [file 12864_2018_4650_MOESM1_ESM.xlsx]

## Sheet: Sheet1
Cysteochila chiniana								Dictyla platyoma								Metasalis populi								Tingis cardui								Trachypeplus jacobsoni
Gene	Strand	Position	Anticodon	Size(bp)	Start codon	Stop codon	Intergenic Nucleotides	Gene	Strand	Position	Anticodon	Size(bp)	Start codon	Stop codon	Intergenic Nucleotides	Gene	Strand	Position	Anticodon	Size(bp)	Start codon	Stop codon	Intergenic Nucleotides	Gene	Strand	Position	Anticodon	Size(bp)	Start codon	Stop codon	Intergenic Nucleotides	Gene	Strand	Position	Anticodon	Size(bp)	Start codon	Stop codon	intergenic nucleotides
tRNA-I	J	1-64	GAT	64				tRNA-I	J	1-64	GAT	64				tRNA-I	J	1-63	GAT	63				tRNA-I	J	1-65	GAT	65				tRNA-I	J	1-66	GAT	66
tRNA-Q	N	62-129	TTG	68			-3	tRNA-Q	N	62-129	TTG	68			-3	tRNA-Q	N	61-128	TTG	68			-3	tRNA-Q	N	63-130	TTG	68			-3	tRNA-Q	N	64-131	TTG	68			-3
tRNA-M	J	129-194	CAT	66			-1	tRNA-M	J	129-193	CAT	65			-1	tRNA-M	J	128-191	CAT	64			-1	tRNA-M	J	131-197	CAT	67			0	tRNA-M	J	132-199	CAT	68			0
ND2	J	195-1169		975	ATT	TAA	0	ND2	J	194-1180		987	ATT	TAA	0	ND2	J	192-1169		978	ATT	TAA	0	ND2	J	199-1173		975	ATT	TAA	1	ND2	J	201-1175		975	ATT	TAA	1
tRNA-W	J	1168-1235	TCA	68			-2	tRNA-W	J	1179-1247	TCA	69			-2	tRNA-W	J	1169-1235	TCA	67			-1	tRNA-W	J	1172-1238	TCA	67			-2	tRNA-W	J	1174-1240	TCA	67			-2
tRNA-C	N	1228-1291	GCA	64			-8	tRNA-C	N	1240-1303	GCA	64			-8	tRNA-C	N	1228-1289	GCA	62			-8	tRNA-C	N	1231-1293	GCA	63			-8	tRNA-C	N	1233-1295	GCA	63			-8
tRNA-Y	N	1298-1363	GTA	66			6	tRNA-Y	N	1311-1376	GTA	66			7	tRNA-Y	N	1292-1357	GTA	66			2	tRNA-Y	N	1294-1361	GTA	68			0	tRNA-Y	N	1298-1361	GTA	64			2
CO1	J	1364-2899		1536	ATG	TAA	0	CO1	J	1377-2915		1539	ATG	TAA	0	CO1	J	1358-2893		1536	ATG	TAA	0	CO1	J	1362-2897		1536	ATG	TAA	0	CO1	J	1362-2897		1536	ATG	TAA	0
tRNA-L	J	2902-2966	TAA	65			2	tRNA-L	J	2918-2982	TAA	65			2	tRNA-L	J	2895-2958	TAA	64			1	tRNA-L	J	2903-2967	TAA	65			5	tRNA-L	J	2900-2964	TAA	65			2
CO2	J	2967-3645		679	ATA	T	0	CO2	J	2983-3661		679	ATA	T	0	CO2	J	2959-3637		679	ATA	T	0	CO2	J	2968-3646		679	ATT	T	0	CO2	J	2965-3643		679	ATA	T	0
tRNA-K	J	3646-3716	CTT	71			0	tRNA-K	J	3662-3732	CTT	71			0	tRNA-K	J	3638-3708	CTT	71			0	tRNA-K	J	3647-3717	CTT	71			0	tRNA-K	J	3644-3714	CTT	71			0
tRNA-D	J	3720-3785	GTC	66			3	tRNA-D	J	3740-3806	GTC	67			7	tRNA-D	J	3709-3772	GTC	64			0	tRNA-D	J	3718-3781	GTC	64			0	tRNA-D	J	3721-3783	GTC	63			6
ATP8	J	3786-3947		162	ATT	TAA	0	ATP8	J	3807-3965		159	ATA	TAA	0	ATP8	J	3773-3934		162	ATC	TAA	0	ATP8	J	3782-3937		156	ATT	TAA	0	ATP8	J	3784-3945		162	ATA	TAA	0
ATP6	J	3941-4615		675	GTG	TAA	-7	ATP6	J	3959-4630		672	ATG	TAA	-7	ATP6	J	3928-4629		702	ATG	TAG	-7	ATP6	J	3931-4602		672	ATG	TAA	-7	ATP6	J	3939-4709		771	ATG	TAA	-7
CO3	J	4599-5385		787	ATG	T	-17	CO3	J	4617-5403		787	ATG	T	-14	CO3	J	4586-5372		787	ATG	T	-44	CO3	J	4589-5377		789	ATG	TAA	-14	CO3	J	4696-5484		789	ATG	TAA	-14
tRNA-G	J	5386-5448	TCC	63			0	tRNA-G	J	5404-5465	TCC	62			0	tRNA-G	J	5373-5435	TCC	63			0	tRNA-G	J	5380-5443	TCC	64			2	tRNA-G	J	5484-5546	TCC	63			-1
ND3	J	5449-5800		352	ATT	T	0	ND3	J	5466-5817		352	ATT	T	0	ND3	J	5436-5789		354	ATT	TAA	0	ND3	J	5444-5795		352	ATA	T	0	ND3	J	5547-5898		352	ATT	T	0
tRNA-A	J	5801-5863	TGC	63			0	tRNA-A	J	5818-5879	TGC	62			0	tRNA-A	J	5792-5853	TGC	62			2	tRNA-A	J	5796-5862	TGC	67			0	tRNA-A	J	5899-5962	TGC	64			0
tRNA-R	J	5875-5941	TCG	67			11	tRNA-R	J	5884-5946	TCG	63			4	tRNA-R	J	5854-5916	TCG	66			0	tRNA-R	J	5863-5926	TCG	64			0	tRNA-R	J	5963-6025	TCG	63			0
tRNA-N	J	5942-6007	GTT	66			0	tRNA-N	J	5947-6015	GTT	69			-3	tRNA-N	J	5917-5981	GTT	65			0	tRNA-N	J	5927-5992	GTT	66			0	tRNA-N	J	6025-6091	GTT	67			-1
tRNA-S	J	6007-6076	GCT	70			-1	tRNA-S	J	6015-6083	GCT	69			-1	tRNA-S	J	5981-6049	GCT	69			-1	tRNA-S	J	5992-6060	GCT	69			-1	tRNA-S	J	6091-6158	GCT	68			-1
tRNA-E	J	6078-6143	TTC	66			1	tRNA-E	J	6083-6147	TTC	65			-1	tRNA-E	J	6052-6115	TTC	64			2	tRNA-E	J	6062-6125	TTC	64			1	tRNA-E	J	6158-6221	TTC	64			-1
tRNA-F	N	6158-6224	GAA	67			14	tRNA-F	N	6148-6212	GAA	65			0	tRNA-F	N	6115-6179	GAA	65			-1	tRNA-F	N	6125-6190	GAA	66			-1	tRNA-F	N	6221-6287	GAA	67			-1
ND5	N	6225-7896		1672	ATG	T	0	ND5	N	6212-7882		1671	ATG	TAA	-1	ND5	N	6180-7854		1675	ATG	T	0	ND5	N	6191-7862		1672	ATG	T	0	ND5	N	6288-7962		1675	ATG	T	0
tRNA-H	N	7897-7959	GTG	63			0	tRNA-H	N	7884-7948	GTG	65			0	tRNA-H	N	7855-7916	GTG	62			0	tRNA-H	N	7863-7926	GTG	64			0	tRNA-H	N	7964-8027	GTG	64			1
ND4	N	7965-9290		1326	ATG	TAA	5	ND4	N	7949-9274		1326	ATG	TAA	0	ND4	N	7917-9239		1323	ATG	TAA	0	ND4	N	7927-9252		1326	ATG	TAG	0	ND4	N	8034-9359		1326	ATG	TAA	6
ND4L	N	9284-9577		294	ATA	TAG	-7	ND4L	N	9268-9561		284	ATA	TAA	-7	ND4L	N	9233-9517		285	ATT	TAA	-7	ND4L	N	9246-9539		294	ATA	TAA	-7	ND4L	N	9353-9637		285	ATG	TAA	-7
tRNA-T	J	9570-9632	TGT	63			-8	tRNA-T	J	9554-9619	TGT	66			1	tRNA-T	J	9519-9581	TGT	63			1	tRNA-T	J	9532-9597	TGT	66			-8	tRNA-T	J	9639-9700	TGT	62			1
tRNA-P	N	9632 -9694	TGG	63			-1	tRNA-P	N	9619-9683	TGG	65			-1	tRNA-P	N	9581-9646	TGG	66			-1	tRNA-P	N	9597-9664	TGG	68			-1	tRNA-P	N	9700-9763	TGG	64			-1
ND6	J	9696-10172		477	ATG	TAA	1	ND6	J	9685-10179		495	ATT	TAA	1	ND6	J	9648-10124		477	ATT	TAA	1	ND6	J	9666-10148		483	ATG	TAA	1	ND6	J	9765-10244		480	ATG	TAA	1
CytB	J	10172-11308		1137	ATG	TAA	-1	CytB	J	10179-11315		1137	ATG	TAA	-1	CytB	J	10124-11260		1137	ATG	TAG	-1	CytB	J	10148-11284		1137	ATG	TAA	-1	CytB	J	10244-11380		1137	ATG	TAA	-1
tRNA-S	J	11312-11380	TGA	69			3	tRNA-S	J	11319-11387	TGA	69			3	tRNA-S	J	11259-11327	TGA	69			-2	tRNA-S	J	11288-11356	TGA	69			3	tRNA-S	J	11380-11448	TGA	69			-1
ND1	N	11379-12323		945	ATG	TAA	-2	ND1	N	11386-12330		945	ATG	TAA	-2	ND1	N	11326-12273		948	ATG	TAA	-2	ND1	N	11355-12296		942	ATG	TAA	-2	ND1	N	11447-12391		945	ATG	TAA	-2
tRNA-L	N	12325-12389	TAG	65			1	tRNA-L	N	12332-12396	TAG	65			21	tRNA-L	N	12274-12337	TAG	64			0	tRNA-L	N	12297-12361	TAG	65			0	tRNA-L	N	12393-12457	TAG	65			1
lrRNA	N	12390-13622		1233			0	lrRNA	N	12397-13623		1227			0	lrRNA	N	12338-13560		1223			0	lrRNA	N	12362-13590		1229			0	lrRNA	N	12458-13658		1201			0
tRNA-V	N	13623-13692	TAC	70			0	tRNA-V	N	13624-13693	TAC	70			0	tRNA-V	N	13561-13630	TAC	70			0	tRNA-V	N	13591-13660	TAC	70			0	tRNA-V	N	13659-13728	TAC	70			0
srRNA	N	13693-14460		768			0	srRNA	N	13694-14469		776			0	srRNA	N	13631-14399		769			0	srRNA	N	13661-14424		764			0	srRNA	N	13729-14493		765			0
Control Region		14461-15475		1015			0	Control Region		14470-15649		1180			0	Control Region		14400-15257		858			0	Control Region		14425-14711		287			0	Control Region		14494-15712		1219			0
