# Supplementary material for: Compositional and mutational rate heterogeneity in mitochondrial genomes and its effect on the phylogenetic inferences of Cimicomorpha (Hemiptera: Heteroptera)
Source: BMC Genomics. 2018 Apr 18;19:264. doi: 10.1186/s12864-018-4650-9 (PMC5907366; doi:10.1186/s12864-018-4650-9)
Supplement: Supplementary file 6 — Posterior predictive analyses of sequence homoplasy. DH is the difference between the observed and predicted homoplasy. Values closer to zero indicate better predictions. (XLSX 10 kb) [file 12864_2018_4650_MOESM6_ESM.xlsx]

## Sheet: Sheet1
Dataset	Model	Observed Homoplasy	Standard deviation	Predicted Homoplasy	Standard deviation	DH	p-value
PCG	CAT+GTR	49.9991	1.22805	49.9116	1.23859	0.0875	0.252632
	GTR	27.4655	0.214215	26.9423	0.335251	0.5232	0.0317073
PCG12	CAT+GTR	20.9788	0.450122	20.8731	0.465884	0.1057	0.169565
	GTR	9.75995	0.063046	9.69919	0.108765	0.06076	0.229487
PCGexclude	CAT+GTR	27.7099	2.07507	27.9858	2.0653	-0.2759	0.955556
	GTR	4.25019	0.0417162	4.44299	0.168848	-0.1928	0.854167
