# Supplementary material for: Compositional and mutational rate heterogeneity in mitochondrial genomes and its effect on the phylogenetic inferences of Cimicomorpha (Hemiptera: Heteroptera)
Source: BMC Genomics. 2018 Apr 18;19:264. doi: 10.1186/s12864-018-4650-9 (PMC5907366; doi:10.1186/s12864-018-4650-9)
Supplement: Supplementary file 8 — Collection information of 5 species newly sequenced in present study. (XLSX 9 kb) [file 12864_2018_4650_MOESM8_ESM.xlsx]

## Sheet: Sheet1
Species	Locality	Time	Collectors	GenBank accession number
Dictyla platyoma	Baihaba, Sinkiang, China	8-8-2011	Qiang Xie	MF351856
Trachypeplus jacobsoni	Jianfengling, Hainan, China	8-21-2010	Guo Zheng	MF351859
Metasalis populi	Yining, Sinkiang, China	7-28-2011	Yan-hui Wang	MF351857
Cysteochila chiniana	Golden forest park, Hubei Province, China	8-1-2011	Yan-hui Wang	MF351855
Tingis cardui	Urumchi, Sinkiang, China	8-16-2011	Qiang Xie	MF351858
