# Supplementary material for: Compositional and mutational rate heterogeneity in mitochondrial genomes and its effect on the phylogenetic inferences of Cimicomorpha (Hemiptera: Heteroptera)
Source: BMC Genomics. 2018 Apr 18;19:264. doi: 10.1186/s12864-018-4650-9 (PMC5907366; doi:10.1186/s12864-018-4650-9)
Supplement: Supplementary file 9 — Complete or nearly complete mt-genomes used in this study. Mt-genome sequences of 5 newly sequenced species and 24 species generated from our previous studies were highlighted in bold. (XLSX 15 kb) [file 12864_2018_4650_MOESM9_ESM.xlsx]

## Sheet: Sheet1
	Family-level		Species	Accession number of mt-genomes
Auchenorrhyncha	Aphrophoridae		Philaenus spumarius	NC_005944
	Cercopidae		Abidama producta	NC_015799
Enicocephalomorpha	Enicocephalidae		Stenopirates sp.	JN989543
			Henschiella sp.	KP406516
Dipsocoromorpha	Schizopteridae		Hypselosoma matsumurae	JQ739177
	Ceratocombidae		Ceratocombus japonicus	JQ739175
Gerromorpha	Veliidae		Entomovelia sp.	KP400582
	Gerridae		Ptilomera tigrina	KP400583
Nepomorpha	Gelastocoridae		Nerthra indica	NC_012838
	Ochteridae		Ochterus marginatus	NC_012820
Leptopodomorpha	Saldidae		Saldula arsenjevi	NC_012463
	Leptopodidae		Leptopus sp.	FJ456946
Pentatomomorpha	Aradidae		Aradacanthia heissi	HQ441233
			Neuroctenus parus	NC_012459
	Cydnidae		Macroscytus gibbulus	NC_012457
	Plataspidae		Coptosoma bifaria	NC_012449
			Megacopta cribraria	NC_015342
	Pentatomidae		Nezara viridula	NC_011755
			Halyomorpha halys	NC_013272
			Rubiconia intermedia	KP207596
			Dolycoris baccarum	NC_020373
	Pyrrhocoridae		Dysdercus cingulatus	NC_012421
	Largidae		Physopelta gutta	NC_012432
	Colobathristidae		Phaenacantha marcida	NC_012460
	Lygaeidae		Kleidocerys resedae	KJ584365
	Berytidae		Yemmalysus parallelus	NC_012464
	Malcidae		Chauliops fallax	NC_020772
			Malcus inconspicuus	NC_012458
	Alydidae		Riptortus pedestris	NC_012462
	Coreidae		Hydaropsis longirostris	NC_012456
	Rhopalidae		Stictopleurus subviridis	NC_012888
			Corizus albomarginatus	KM983397
			Aeschyntelus notatus	NC_012446
Cimicomorpha	Reduviidae	Harpactorinae	Agriosphodrus dohrni	NC_015842
			Macracanthopsis nodipes	KP795058
			Sphedanolestes impressicollis	KC887536
		Phymatinae	Cnizocoris sinensis	KC887532
			Phymata americana	KC887526
			Carcinocoris binghami	KC887531
		Peiratinae	Peirates arcuatus	NC_026672
			Sirthenea flavipes	NC_020143
		Ectrichodiinae	Brontostoma colossus	KM044501
		Stenopodainae	Oncocephalus breviscutum	NC_022816
		Reduviinae	Reduvius tenebrosus	KC887529
		Triatominae	Triatoma dimidiata	NC_002609
		Salyavatinae	Valentia hoffmanni	NC_012823
	Anthocoridae		Orius sauteri	NC_024583
			Orius niger	NC_012429
	Nabidae		Alloeorhynchus bakeri	HM235722
			Gorpis humeralis	JF927830
			Himacerus apterus	JF927831
			Nabis apicalis	JF907590
	Miridae		Nesidiocoris tenuis	NC_022677
			Trigonotylus caelestialium	KJ170899
			Adelphocoris suturalis	NC_023796
			Lygus rugulipennis	KJ170898
			Apolygus lucorum	NC_023083
			Creontiades dilutus	KU753807
	Tingidae		Corythucha ciliata	KC756280
			Pseudacysta perseae	NC_025299
			Trachypeplus jacobsoni	MF351859
			Tingis cardui	MF351858
			Dictyla platyoma	MF351856
			Metasalis populi	MF351857
			Cysteochila chiniana	MF351855
			Stephanitis mendica	JQ739184
			Ammianus toi	JQ739178
	Cimicidae		Cimex lectularius	JQ739180
	Velocipedidae		Scotomedes sp.	JQ743677
