# Supplementary material for: Compositional and mutational rate heterogeneity in mitochondrial genomes and its effect on the phylogenetic inferences of Cimicomorpha (Hemiptera: Heteroptera)
Source: BMC Genomics. 2018 Apr 18;19:264. doi: 10.1186/s12864-018-4650-9 (PMC5907366; doi:10.1186/s12864-018-4650-9)
Supplement: Supplementary file 10 — Optimal partitioning schemes selected by PartitionFinder for each dataset. (XLSX 10 kb) [file 12864_2018_4650_MOESM10_ESM.xlsx]

## Sheet: Sheet1
Dataset and Partition type	Subset Partitions	Best Model	Model for MrBayes	Model for RAxML
PCG-gene partition	P1: (ATP6, ND3, CO2, CO1, CO3, CytB )	GTRGAMMAI	GTRGAMMAI	GTRGAMMAI
	P2: (ND6, ND2, ATP8)	GTRGAMMAI	GTRGAMMAI	GTRGAMMAI
	P3: (ND1, ND4L, ND5, ND4)	GTRGAMMAI	GTRGAMMAI	GTRGAMMAI
PCG-codon partition	P1: (ND2_pos1, ND6_pos1, ND3_pos1, ATP6_pos1, ATP8_pos1, ATP8_pos2)	GTRGAMMAI	GTRGAMMAI	GTRGAMMAI
	P2: (ND1_pos2, ND4L_pos2, ND4_pos2, ND5_pos2, ND2_pos2, ND6_pos2, CO1_pos2, ND3_pos2, CO2_pos2, CytB_pos2, CO3_pos2, ATP6_pos2)	TVMGAMMAI	GTRGAMMAI	GTRGAMMAI
	P3: (CO1_pos3, CO2_pos3, ND3_pos3, CO3_pos3, CytB_pos3, ATP6_pos3, ATP8_pos3, ND2_pos3, ND6_pos3)	TVMGAMMAI	GTRGAMMAI	GTRGAMMAI
	P4: (CytB_pos1, CO3_pos1, CO2_pos1, CO1_pos1	GTRGAMMAI	GTRGAMMAI	GTRGAMMAI
	P5: ND1_pos1, ND5_pos1, ND4_pos1, ND4L_pos1	GTRGAMMAI	GTRGAMMAI	GTRGAMMAI
	P6: ND1_pos3, ND5_pos3, ND4_pos3, ND4L_pos3	K81UFGAMMAI	GTRGAMMAI	GTRGAMMAI
PCG12-codon partition	P1: ND2_pos1, ND3_pos1, ND6_pos1, ATP6_pos1, ATP8_pos2, ATP8_pos1	GTRGAMMAI	GTRGAMMAI	GTRGAMMAI
	P2: ND1_pos2, ND4L_pos2, ND4_pos2, ND5_pos2, ND2_pos2, ND6_pos2, CO2_pos2, CO1_pos2, ND3_pos2, ATP6_pos2, CO3_pos2, CytB_pos2	TVMGAMMAI	GTRGAMMAI	GTRGAMMAI
	P3: CO1_pos1, CO2_pos1, CytB_pos1, CO3_pos1	GTRGAMMAI	GTRGAMMAI	GTRGAMMAI
	P4: ND1_pos1, ND5_pos1, ND4L_pos1, ND4_pos1	GTRGAMMAI	GTRGAMMAI	GTRGAMMAI
