# Supplementary material for: Compositional and mutational rate heterogeneity in mitochondrial genomes and its effect on the phylogenetic inferences of Cimicomorpha (Hemiptera: Heteroptera)
Source: BMC Genomics. 2018 Apr 18;19:264. doi: 10.1186/s12864-018-4650-9 (PMC5907366; doi:10.1186/s12864-018-4650-9)
Supplement: Supplementary file 11 — A series of in-house shell scripts used in this study. (TXT 664 bytes) [file 12864_2018_4650_MOESM11_ESM.txt]

#!/bin/bash
dir_arr=$(awk -F " " '{print $4}' 2.txt)
i=1
for dir in ${dir_arr[*]}
do
Nmin=$(head -$i 2.txt|tail -1|awk -F ":" '{print $1}')
Nmax=$(head -$((i+1)) 2.txt|tail -1|awk -F ":" '{print $1}')
awk 'NR=="'$Nmin'",NR=="'$((Nmax-1))'" {print}' PCGexclude.log>$dir.txt;
((i=i+1))
done
exit


#!/bin/bash
dir_arr=$(awk -F " " '{print $4}' ../2.txt)
for dir in ${dir_arr[*]}
do
awk -F " " '{if($3 <0.3){print $0}}' $dir.txt >./homoplasy/$dir.txt
done
exit


#!/bin/bash
dir_arr=$(awk -F " " '{print $1}' interapos.txt)
i=0
for dir in ${dir_arr[*]}
do
if [[ $dir == $i ]]
then
i=$dir
else
echo $dir-$dir" "
i=$dir
fi
done
exit
